# Supplementary material for: Sarcopenia assessed by 4-step EWGSOP2 in elderly hemodialysis patients: Feasibility and limitations
Source: PLoS One. 2022 Jan 13;17(1):e0261459. doi: 10.1371/journal.pone.0261459 (PMC8758069; doi:10.1371/journal.pone.0261459)
Supplement: S1 Data — (XLS) [file pone.0261459.s004.xls]

## Sheet: sarcopenia en HD
Sarcopenia database
		Demographic data			Analytical data					Anthropometric data					BIA				Find		Assess-1		Assess-2		Confirm			Severity-1		Severity-2		Severity-3		Scales
CENTER	ID	AGE	GEDNER	TIME IN HD	KT/V	Albumin	Hemoglobin	C Reactive Protein	25OH Vitamin D3	Body mass index	Waist hip ratio	Waist Perimeter	Hip Perimeter	Mid-Upper Arm Circumference	Muscle Mass (kg)	Fat Mass (kg)	Total Body Water (l)	Overhydration (l)	SARC-F (points)	sarcopenia criterion SARC-F	GDS (Kg)	sarcopenia criterion GDS	STS5 (s)	sarcopenia criterion STS-5	ASM (kg)	sarcopenia criterion ASM	GS 4M	GS (m/s)	sarcopenia criterion GS	TUG (s)	sarcopenia criterion TUG	SPPB (points)	sarcopenia criterion SPPB	CLARLSON	MIS	BARTHEL	FRAIL
2	1	75	1	42.4	1.72034	4.25714	10.9562	0.96875	29.81	23.31	25.45	95.8	98.95	0.968166	022.39	17.12	36.31	0,8	1	2	16.6	1	20.41	1	022.39	2	4.62	0.865801	2	15.97	2	6	1	9	3	100	1
2	2	81	2	85	2.15058	3.5125	11.1062	0.1225	14.61	18.24	21.4	74.7	88.4	0.845023	012.41	12.16	21.08	0,3	2	2	10	1	24.53	1	012.41	1	4.38	0.913242	2	14.25	2	7	1	7	14	80	3
2	3	84	2	23.9	2.00183	3.21111	9.90526	2.75636	17.86	29.5	30.45	83.8	109.2	0.767399	013.98	28.30	22.83	0,6	7	1	12.3	1		3	013.98	1	33.78	0.118413	1	-	1	2	1	12	6	75	3
2	4	75	2	36.3	2.24076	3.81286	11.3133	0.9	14.3909	26.01	27.3	91.3	106.6	0.856473	018.60	24.24	28.14	-0,1	2	2	11.5	1	21.16	1	018.60	2	5.91	0.676819	1	17.37	2	5	1	9	4	95	1
2	5	75	1	55.3	2.36491	2.84167	11.2643	0.455	21.95	24.72					019.58	18.69	31.96	0,5	3	2	24.2	1	24.72	1	019.58	1	6.15	0.650407	1	18.32	2	7	1	12	8	90	2
2	6	75	1	0.8	1.46051	3.8	10.6	0.07	18.7	23.6	25	93.9	99.7	0.941825	021.48	21.44	34.76	0,0	0	2	27.5	2	13.69	2	021.48	2	3.87	1.03359	2	10.78	2	10	2	11	5	100	2
2	7	89	1	3.2	0.88	3.4	8.82	2.85667	28.25	26.95	25.8	91.6	98.7	0.928065	019.95	21.48	36.92	3,1	7	1	17.5	1	29.47	1	019.95	1	15.9	0.251572	1	44.5	1	4	1	10	8	65	4
2	8	89	1	36.3	2.15153	3.4625	10.9875	3.67111	54.2	28.35	27.2	92.8	106.4	0.87218	016.61	30.41	28.16	0,4	1	2	18.6	1	40.8	1	016.61	1	4.81	0.831601	1	18.71	2	5	1	11	5	95	2
2	9	75	1	1.2	1.46578	3.6	10.7	0.46	10.8	23.04	23.85	88.6	91.2	0.971491	021.29	17.08	35.45	1,1	0	2	24	1	11.63	2	021.29	2	3.56	1.1236	2	11.16	2	11	2	7	6	100	1
3	10	80	1	57.8	2.38394	3.24286	12.1231	1.87143	20.5	24.43	26.1	91.6	96.9	0.945304	021.90	20.13	35.96	1,0	0	2	26.2	1	14.53	2	021.90	2	3.72	1.07527	2	11.03	2	10	2	9	6	100	0
3	11	81	1	52.7	1.70555	3.75	10.5167	0.435	29.6333	35.88	33.25	111.7	115.3	0.968777	029.12	30.58	47.20	2,5	0	2	29.8	2	22.81	1	029.12	2	3.13	1.27796	2	11.34	2	7	1	9	2	100	2
3	12	75	1	34	2.42096	3.21111	11.1667	0.409	30.0818	32.47	30.25	104.25	109.6	0.951186	024.05	30.10	35.49	0,0	4	1	27.2	2	15.22	1	024.05	2	5.4	0.740741	1	14.48	2	8	1	8	5	65	4
3	13	76	1	154.1	1.98149	3.9125	11.6167	0.261429	15.575	28.07	29.15	99.45	107.75	0.92297	022.52	28.30	35.54	0,1	0	2	20	1	16.03	1	022.52	2	3.97	1.00756	2	7.97	2	7	1	9	5	100	1
3	14	80	2	21.4	2.67688	3.94286	10.9429	0.7425	24.1	22.21	25.45	79.4	89.3	0.889138	013.89	15.68	26.41	2,5	2	2	16.5	2	25.03	1	013.89	1	4.5	0.888889	2	17.03	2	7	1	9	6	100	2
3	15	87	1	85.5	2.1333	2.71111	11.175	0.394	27.74	29.05	27.3	103.9	107.4	0.967412	016.25	25.18	31.21	2,8	5	1	13.7	1		3	016.25	1	33.72	0.118624	1	81.19	1	1	1	14	10	70	3
3	16	86	2	60.6	2.36352	3.91667	11.3917	0.222857	43	22.75	27.8	79.05	96.95	0.815369	013.78	18.39	22.80	0,6	2	2	12.2	1	35.31	1	013.78	1	8.32	0.480769	1	27	1	4	1	9	3	95	1
3	17	82	2	151.4	2.05028	3.41429	11.5667	0.49125	22.6444	27.11	26.85	80.45	98.4	0.817581	014.72	19.52	29.59	3,9	4	1	11.3	1	35.1	1	014.72	1	6.69	0.597907	1	18.35	2	1	1	9	8	85	4
3	18	77	1	1.43		3.6	10.6	5.08	17.4	29.53	26.65	113.1	98.5	1.14822	022.94	21.99	44.34	5,4	0	2	23.1	1	19.16	1	022.94	2	7.15	0.559441	1	21.65	1	5	1	11	5	100	2
3	19	78	2	1.53	1.83055	1.6	8.73333	7.695	54.45	25.22	22.9	82.8	101.6	0.814961	015.70	20.33	29.03	2,6	2	2	20	1		3	015.70	2	17.2	0.232558	1	45.16	1	5	1	8	13	100	4
3	20	81	2	52.1	2.1096	2.65	11.2917	1.20889	49.825	20.45	20.15	86.3	90.7	0.951488	015.68	16.87	24.27	0,0	0	2	15.3	1	17.63	1	015.68	2	4.5	0.888889	2	13.13	2	9	2	8	7	100	0
3	21	95	2	19.8	1.92681	3.65714	11.2154	1.12875	16.4333	22.29	26.35	84.2	103.85	0.810785	017.40	21.98	27.39	0,0	7	1	10.9	1		3	017.40	2	27.56	0.145138	1	-	1	2	1	12	6	45	4
4	22	88	1	33.3	1.85163	3.8	12.9	0.64	16.58	29.07	27.4	104.8	114.3	0.916885	022.48	35.32	36.29	-0,8	1	2	22.4	1		3	022.48	2	6.9	0.57971	1	20.47	1	4	1	9	9	100	2
4	23	80	1	85.8	2.08727	4.6	11.9	0.05	27.06	23.81	27.25	95.3	96.9	0.983488	021.84	21.04	35.16	0,2	3	2	36.2	2	23.75	1	021.84	2	4.47	0.894855	2	14.28	2	9	2	12	8	100	1
4	24	82	1	13.8	1.59459	3.8	13.3	0.07	9.94	26.72	28.45	92.8	106.45	0.871771	019.63	27.94	31.71	-0,4	3	1	23.6	1	19	1	019.63	1	5.09	0.785855	1	15.53	2	8	1	13	5	55	1
4	25	97	1	60.4	1.58653	3.3	10.7	0.28	18.9	19.36	23.75	80.3	94.5	0.849735	017.69	16.28	28.62	0,3	1	2	17.6	1	16.84	1	017.69	1	6.16	0.649351	1	16.6	2	7	1	10	8	95	0
4	26	79	1	62.4	2.01391	3.6	12	1.38	13.05	22.58	-				018.90	22.25	31.52	0,1	8	1	16.1	1		3	018.90	1		#DIV/0!	3	-	1	0	3	16	11	45	4
4	27	81	1	23.5	1.79642	2.7	10.5	1.26	16.72	19.59	-				020.06	14.02	35.00	1,3	8	1	15	1		3	020.06	2		#DIV/0!	3	-	1	0	3	12	25	20	4
4	28	86	1	15.9	1.16273	3.8	8.8	0.36	15.48	24.86	27.4	98.2	100.4	0.978088	019.58	17.36	42.55	6,7	1	2	16	1	21.18	1	019.58	1	5.5	0.727273	1	14.91	2	5	1	11	2	100	1
4	29	87	1	36.2	2.02088	3.9	10.8	0.11	15.98	26.1	27.85	96.9	106.6	0.909006	020.27	25.58	32.54	0,1	3	2	20.1	1		3	020.27	2	8	0.5	1	20.8	1	5	1	12	7	85	4
4	30	80	1	72.1	2.01967	3.3	11.5	0.21	9.71	24.51	28.75	96.5	101.8	0.947937	022.98	23.73	36.55	0,0	6	1	20.8	1	19.5	1	022.98	2	5.69	0.702988	1	13.8	2	7	1	12	10	85	3
4	31	90	1	34.6	1.81805	4.1	12.9	1.18	15.58	24.34	23.8	98.4	93.15	1.05636	015.36	22.02	25.42	0,3	4	1	19.1	1	16.5	1	015.36	1	6.13	0.652529	1	17.28	2	9	2	9	2	100	1
4	32	82	1	7.1	1.45302	4	11.1	1.57	13.67	27.13	28.95	103.5	105.5	0.981043	025.59	27.56	44.37	2,5	1	2	28.7	2	1712	1	025.59	2	4.43	0.902935	2	11.25	2	8	1	14	3	95	1
4	33	75	1	52.1	1.74147	4	11.5	0.17	23.81	27.27	30.8	99.2	107.3	0.924511	026.29	27.15	42.82	1,2	2	2	28.7	2	16.68	1	026.29	2	3.78	1.0582	2	9.38	2	10	2	6	9	100	2
4	34	77	1	56.3	1.95823	3.4	9.6	17.81	14.8	23.44	28.45	89.3	97.7	0.914023	017.91	16.37	33.12	2,3	3	2	7.4	1		3	017.91	1	22.16	0.180505	1	-	1	2	1	9	9	35	4
4	35	85	2	19.4	2.4791	3.9	13.3	0.07	8.85	23.16	24.85	74.3	94.3	0.787911	015.84	20.41	25.14	0,3	2	2	14.2	1	17.66	1	015.84	2	5.22	0.766284	1	11.88	2	6	1	7	9	95	2
4	36	81	1	44.3	1.89313	4	13.1	2.99	18.72	25.03	25.3	101.7	100.8	1.00893	018.60	24.87	31.84	0,8	7	1	15.2	1		3	018.60	1	8.93	0.447928	1	24.44	1	2	1	12	4	80	4
5	37	78	1	172.8	2.08338	3.88333	11.725	0.91	10.27	25	25.35	92.9	109.1	0.851512	018.80	25.46	28.06	-1,2	4	2	15.2	1		1	018.80	1	8.15	0.490798	1	30.53	1	4	1	7	8	90	2
5	38	80	2	9.8	1.9481	4	12.4	0.3	26.46	22.01	23.45	72.6	88.9	0.816648	012.95	17.60	19.52	-0,0	1	2	16.1	1	13.75	2	012.95	1	3.68	1.08696	2	8.66	2	10	2	8	3	100	2
5	39	78	1	21.2	1.42334	3.86667	12.6167	1.22	18.54	26.64	24.5	106	92.4	1.14719	019.63	21.46	32.29	0,8	2	2	24.5	1	9.33	2	019.63	1	3.82	1.04712	2	8.91	2	12	2	7	3	100	0
5	40	81	1	60	1.62	3.8	11.1			25.86	25.5	98.6	96.2	1.02495	21.20	24.20	37	0.3	0	2	21.7	1	28.1	1	022.59	2	7.96	0.502513	1	22.16	1	7	1	14	4	100	1
5	41	87	1	120.9	1.79259	3.8	12.0583	2.02	12.19	22.23	23.45	93.7	99.1	0.94551	018.27	22.47	31.31	0,2	4	1	12.4	1		3	018.27	1	6.28	0.636943	1	28.59	1	3	1	9	6	90	2
5	42	86	2	28.1	1.81425	3.7	10.9	1.93	11.85	23.93	25.1	91.7	103.7	0.884282	015.97	24.35	24.45	-0,4	2	2	16.7	1	14.1	2	015.97	2	4	1	2	12	2	9	2	9	4	100	0
5	43	83	1	42.8	1.3899	3.35	11.6333	0.94	7.51	20.19	19	93	96.8	0.960744	017.08	14.88	31.42	1,6	5	1	17.6	1		3	017.08	1	16.54	0.241838	1	-	1	1	1	15	10	65	4
5	44	92	2	62.3	1.62597	4	10.9	1.68	11.14	33.75	29.95	114	112.6	1.01243	015.30	42.76	27.94	2,0	1	2	22.9	2	18.8	2	015.30	2	4.25	0.941176	2	12.35	2	6	2	9	3	100	1
5	45	81	1	48.7	1.67538	3.86667	12.3417	3.26	8.92	25.16	27.45	101.7	111.5	0.912108	018.05	24.63	31.62	-0,2	1	2	21	1	23.19	1	018.05	1	5.62	0.711744	1	13	2	8	1	9	3	100	1
5	46	75	1	25	1.3174	4.21667	11.95	2.08	10.85	27.28	28	97.4	97.7	0.996929	024.29	21.78	43.09	3,3	0	2	31.2	2	20.94	1	024.29	2	5.18	0.772201	1	12.28	2	8	1	9	2	100	2
5	47	92	1	62.6	1.7526	3.6	11.4	1.23	62.65	22.81	23.6	88.4	95.9	0.921794	015.10	17.44	29.19	2,3	2	2	21.1	1	23.19	1	015.10	1	5.62	0.711744	1	28.31	1	2	1	11	8	85	2
5	48	75	1	11	1.33794	4.3	12.6	0.07	9.4	31.5	24.95	81.5	97.5	0.835897	027.63	28.68	44.94	1,8	1	2	21.4	1	21.71	1	027.63	2	9.34	0.428266	1	41	1	3	1	13	1	100	1
5	49	80	1	107.8	1.10556	3.86667	11.3833	0.55	57.57	28.07	27.65	111.5	116.4	0.957904	022.76	27.10	43.04	3,5	1	2	17.7	1		3	022.76	2	6.16	0.649351	1	17.75	2	5	1	10	5	100	2
5	50	78	1	5.1	1.32359	3.5	11.6	1.49	10.87	21.71	25.35	89.1	93.6	0.951923	020.76	15.50	35.64	1,4	0	2	31.4	2	16.62	1	020.76	2	5.12	0.78125	1	12.25	2	9	1	9	5	100	1
5	51	88	1	3	1.48204	3.5	10.3	0.4	16.1	23.25	24.15	87.4	98.1	0.890928	019.41	18.04	35.68	2,1	5	1	21.1	1	20	1	019.41	1	5.98	0.668896	1	15.91	2	8	1	11	2	100	3
5	52	88	2	93.8	1.45833	3.8	12.9	1.31	18.37	21.72	25.5	84.25	102	0.82598	018.80	19.24	28.75	0,1	1	2	18.8	2		3	018.80	2	7.4	0.540541	1	32.22	1	3	1	8	4	100	0
5	53	76	1	92.9	1.38335	4.18333	10.8583	0.74	40.2	28.88	31.8	105.1	111.4	0.943447	024.17	30.55	38.84	0,6	3	2	26.1	1	15.22	1	024.17	2	5.87	0.681431	1	13.2	2	9	2	10	3	100	2
5	54	88	1	78	1.4641	3.71667	12.0667	2.02	27.21	24.33	27.85	98.6	96.9	1.01754	023.54	21.61	36.00	0,1	1	2	22.9	1	20.56	1	023.54	2	6.66	0.600601	1	16.84	2	4	1	9	5	100	0
5	55	79	2	48.8	1.7248	3.81667	11.4455	0.5	8.3	22.43	26.85	81	97.8	0.828221	015.19	24.78	25.38	0,4	2	2	15.1	1		3	015.19	2	6.2	0.645161	1	14.28	2	7	1	6	5	75	3
5	56	85	2	14.8	2.04447	4.1	10.9	0.07	36.15	25.97	31.85	97.1	101.6	0.955709	015.54	29.88	22.77	-0,9	6	6	11.9	1	21.96	1	015.54	2	10.81	0.370028	1	23.34	1	3	1	12	2	70	3
5	57	84	2	124	1.9261	3.26667	9.60833	0.65	20.12	20.83	23.35	81	98.8	0.819838	015.71	16.13	27.74	1,5	0	2	2.2	1	13.45	2	015.71	2	4.88	0.819672	1	13.72	2	10	2	9	7	100	1
5	58	82	2	75.6	1.63376	4.04	11.07	9.99	15.27	30.43	-				019.23	32.39	31.38	1,0	6	1	14.3	1		3	019.23	2		#DIV/0!	3	-	1	0	3	11	5	65	4
5	59	75	1	36	1.0634	4	12.8	0.73	18.75	28.84	24.85	97.7	92.8	1.0528	024.62	21.74	37.74	0,1	0	2	28.5	2	21.81	1	024.62	2	4.63	0.863931	2	13.94	2	9	2	9	2	100	0
5	60	74	2	112.6	2.19	3.9	13.1	0.07	10.11	19.22	23	71.8	86.4	0.831019	015.19	13.13	23.66	0,0	5	1	13	1	15.63	1	015.19	2	4.31	0.928074	2	12.31	2	10	2	10	5	100	2
